# Supplementary material for: Assembly and Comparative Analysis of the Complete Mitochondrial Genome of Saussurea inversa (Asteraceae)
Source: Genes (Basel). 2024 Aug 14;15(8):1074. doi: 10.3390/genes15081074 (PMC11353396; doi:10.3390/genes15081074)
Supplement: Supplementary file 1 [file genes-15-01074-s001.zip]

Archive with 1 entries (1 files):
- genes-3129405-supplementary.pdf
